# Supplementary material for: Data describing Rax positive optic-vesicle generation from mouse embryonic stem cells in vitro
Source: Data Brief. 2016 Jun 3;8:465–9. doi: 10.1016/j.dib.2016.05.070 (PMC4915947; doi:10.1016/j.dib.2016.05.070)
Supplement: Supplementary file 1 — Supplementary material [file mmc1.zip]

Archive with 1 entries (1 files):
- coi_disclosure NT R1.pdf
